# Supplementary material for: Detecting rare carnivores using scats: Implications for monitoring a fox incursion into Tasmania
Source: Ecol Evol. 2017 Dec 5;8(1):732–43. doi: 10.1002/ece3.3694 (PMC5756840; doi:10.1002/ece3.3694)
Supplement: Supplementary file 5 [file ECE3-8-732-s005.csv]

team	available	site	grid	group	total.distance	distance	found
Dog	15	99	1	1	4.429	1.21	1
Dog	15	99	1	1	4.429	1.747	1
Dog	15	99	1	1	4.429	2.431	1
Dog	15	99	1	1	4.429	4.429	0
Dog	15	99	1	1	4.429	4.429	0
Dog	15	99	1	1	4.429	4.429	0
Dog	15	99	1	1	4.429	4.429	0
Dog	15	99	1	1	4.429	4.429	0
Dog	15	99	1	1	4.429	4.429	0
Dog	15	99	1	1	4.429	4.429	0
Dog	15	99	1	1	4.429	4.429	0
Dog	15	99	1	1	4.429	4.429	0
Dog	15	99	1	1	4.429	4.429	0
Dog	15	99	1	1	4.429	4.429	0
Dog	15	99	1	1	4.429	4.429	0
Dog	15	103	1	1	3.525	0.439	1
Dog	15	103	1	1	3.525	0.953	1
Dog	15	103	1	1	3.525	1	1
Dog	15	103	1	1	3.525	1.497	1
Dog	15	103	1	1	3.525	2.252	1
Dog	15	103	1	1	3.525	2.584	1
Dog	15	103	1	1	3.525	3.059	1
Dog	15	103	1	1	3.525	3.525	0
Dog	15	103	1	1	3.525	3.525	0
Dog	15	103	1	1	3.525	3.525	0
Dog	15	103	1	1	3.525	3.525	0
Dog	15	103	1	1	3.525	3.525	0
Dog	15	103	1	1	3.525	3.525	0
Dog	15	103	1	1	3.525	3.525	0
Dog	15	103	1	1	3.525	3.525	0
Dog	15	120	1	1	3.665	3.665	0
Dog	15	120	1	1	3.665	3.665	0
Dog	15	120	1	1	3.665	3.665	0
Dog	15	120	1	1	3.665	3.665	0
Dog	15	120	1	1	3.665	3.665	0
Dog	15	120	1	1	3.665	3.665	0
Dog	15	120	1	1	3.665	3.665	0
Dog	15	120	1	1	3.665	3.665	0
Dog	15	120	1	1	3.665	3.665	0
Dog	15	120	1	1	3.665	3.665	0
Dog	15	120	1	1	3.665	3.665	0
Dog	15	120	1	1	3.665	3.665	0
Dog	15	120	1	1	3.665	3.665	0
Dog	15	120	1	1	3.665	3.665	0
Dog	15	120	1	1	3.665	3.665	0
Dog	15	100	1	1	4.069	3.525	1
Dog	15	100	1	1	4.069	3.832	1
Dog	15	100	1	1	4.069	4.042	1
Dog	15	100	1	1	4.069	0.283	1
Dog	15	100	1	1	4.069	4.069	0
Dog	15	100	1	1	4.069	4.069	0
Dog	15	100	1	1	4.069	4.069	0
Dog	15	100	1	1	4.069	4.069	0
Dog	15	100	1	1	4.069	4.069	0
Dog	15	100	1	1	4.069	4.069	0
Dog	15	100	1	1	4.069	4.069	0
Dog	15	100	1	1	4.069	4.069	0
Dog	15	100	1	1	4.069	4.069	0
Dog	15	100	1	1	4.069	4.069	0
Dog	15	100	1	1	4.069	4.069	0
Dog	15	104	1	1	3.931	2.298	1
Dog	15	104	1	1	3.931	3.296	1
Dog	15	104	1	1	3.931	3.507	1
Dog	15	104	1	1	3.931	3.931	0
Dog	15	104	1	1	3.931	3.931	0
Dog	15	104	1	1	3.931	3.931	0
Dog	15	104	1	1	3.931	3.931	0
Dog	15	104	1	1	3.931	3.931	0
Dog	15	104	1	1	3.931	3.931	0
Dog	15	104	1	1	3.931	3.931	0
Dog	15	104	1	1	3.931	3.931	0
Dog	15	104	1	1	3.931	3.931	0
Dog	15	104	1	1	3.931	3.931	0
Dog	15	104	1	1	3.931	3.931	0
Dog	15	104	1	1	3.931	3.931	0
Dog	15	121	1	1	2.508	0.814	1
Dog	15	121	1	1	2.508	1.727	1
Dog	15	121	1	1	2.508	2.508	0
Dog	15	121	1	1	2.508	2.508	0
Dog	15	121	1	1	2.508	2.508	0
Dog	15	121	1	1	2.508	2.508	0
Dog	15	121	1	1	2.508	2.508	0
Dog	15	121	1	1	2.508	2.508	0
Dog	15	121	1	1	2.508	2.508	0
Dog	15	121	1	1	2.508	2.508	0
Dog	15	121	1	1	2.508	2.508	0
Dog	15	121	1	1	2.508	2.508	0
Dog	15	121	1	1	2.508	2.508	0
Dog	15	121	1	1	2.508	2.508	0
Dog	15	121	1	1	2.508	2.508	0
People	30	1	1	3	24	14.26375536	1
People	30	1	1	3	24	21.68898876	1
People	30	1	1	3	24	15.21828755	1
People	30	1	1	3	24	12.61812017	1
People	30	1	1	3	24	14.5392618	1
People	30	1	1	3	24	22.16527591	1
People	30	1	1	3	24	21.50400499	1
People	30	1	1	3	24	15.1558412	1
People	30	1	1	3	24	21.20485246	1
People	30	1	1	3	24	11.64288976	1
People	30	1	1	3	24	14.3703622	1
People	30	1	1	3	24	13.51327559	1
People	30	1	1	3	24	22.13997975	1
People	30	1	1	3	24	22.31686386	1
People	30	1	1	3	24	2.905529026	1
People	30	1	1	3	24	24	0
People	30	1	1	3	24	24	0
People	30	1	1	3	24	24	0
People	30	1	1	3	24	24	0
People	30	1	1	3	24	24	0
People	30	1	1	3	24	24	0
People	30	1	1	3	24	24	0
People	30	1	1	3	24	24	0
People	30	1	1	3	24	24	0
People	30	1	1	3	24	24	0
People	30	1	1	3	24	24	0
People	30	1	1	3	24	24	0
People	30	1	1	3	24	24	0
People	30	1	1	3	24	24	0
People	30	1	1	3	24	24	0
People	30	44	1	3	24.389	5.005384615	1
People	30	44	1	3	24.389	8.411538462	1
People	30	44	1	3	24.389	8.449487989	1
People	30	44	1	3	24.389	8.846739769	1
People	30	44	1	3	24.389	13.73813434	1
People	30	44	1	3	24.389	16.03996708	1
People	30	44	1	3	24.389	21.30465796	1
People	30	44	1	3	24.389	10.90670649	1
People	30	44	1	3	24.389	7.077857143	1
People	30	44	1	3	24.389	11.10180779	1
People	30	44	1	3	24.389	11.7955013	1
People	30	44	1	3	24.389	20.3863308	1
People	30	44	1	3	24.389	8.650034805	1
People	30	44	1	3	24.389	24.389	0
People	30	44	1	3	24.389	24.389	0
People	30	44	1	3	24.389	24.389	0
People	30	44	1	3	24.389	24.389	0
People	30	44	1	3	24.389	24.389	0
People	30	44	1	3	24.389	24.389	0
People	30	44	1	3	24.389	24.389	0
People	30	44	1	3	24.389	24.389	0
People	30	44	1	3	24.389	24.389	0
People	30	44	1	3	24.389	24.389	0
People	30	44	1	3	24.389	24.389	0
People	30	44	1	3	24.389	24.389	0
People	30	44	1	3	24.389	24.389	0
People	30	44	1	3	24.389	24.389	0
People	30	44	1	3	24.389	24.389	0
People	30	44	1	3	24.389	24.389	0
People	30	44	1	3	24.389	24.389	0
People	30	79	1	3	26.558	17.5645859	1
People	30	79	1	3	26.558	18.62877533	1
People	30	79	1	3	26.558	0.713929562	1
People	30	79	1	3	26.558	3.086150845	1
People	30	79	1	3	26.558	2.859833117	1
People	30	79	1	3	26.558	5.699091894	1
People	30	79	1	3	26.558	8.456053316	1
People	30	79	1	3	26.558	14.46233035	1
People	30	79	1	3	26.558	18.58062679	1
People	30	79	1	3	26.558	1.782248002	1
People	30	79	1	3	26.558	0.924200656	1
People	30	79	1	3	26.558	19.48808134	1
People	30	79	1	3	26.558	26.558	0
People	30	79	1	3	26.558	26.558	0
People	30	79	1	3	26.558	26.558	0
People	30	79	1	3	26.558	26.558	0
People	30	79	1	3	26.558	26.558	0
People	30	79	1	3	26.558	26.558	0
People	30	79	1	3	26.558	26.558	0
People	30	79	1	3	26.558	26.558	0
People	30	79	1	3	26.558	26.558	0
People	30	79	1	3	26.558	26.558	0
People	30	79	1	3	26.558	26.558	0
People	30	79	1	3	26.558	26.558	0
People	30	79	1	3	26.558	26.558	0
People	30	79	1	3	26.558	26.558	0
People	30	79	1	3	26.558	26.558	0
People	30	79	1	3	26.558	26.558	0
People	30	79	1	3	26.558	26.558	0
People	30	79	1	3	26.558	26.558	0
People	30	93	1	3	24.25	11.77416014	1
People	30	93	1	3	24.25	0.483051352	1
People	30	93	1	3	24.25	4.914522451	1
People	30	93	1	3	24.25	5.502584967	1
People	30	93	1	3	24.25	9.815509897	1
People	30	93	1	3	24.25	10.3998664	1
People	30	93	1	3	24.25	12.73888034	1
People	30	93	1	3	24.25	13.10474764	1
People	30	93	1	3	24.25	22.57743207	1
People	30	93	1	3	24.25	0.835888861	1
People	30	93	1	3	24.25	1.318940213	1
People	30	93	1	3	24.25	1.505860084	1
People	30	93	1	3	24.25	2.919310345	1
People	30	93	1	3	24.25	2.940312578	1
People	30	93	1	3	24.25	4.79135513	1
People	30	93	1	3	24.25	14.83153245	1
People	30	93	1	3	24.25	15.297939	1
People	30	93	1	3	24.25	0.658572717	1
People	30	93	1	3	24.25	2.577023675	1
People	30	93	1	3	24.25	3.76054566	1
People	30	93	1	3	24.25	24.25	0
People	30	93	1	3	24.25	24.25	0
People	30	93	1	3	24.25	24.25	0
People	30	93	1	3	24.25	24.25	0
People	30	93	1	3	24.25	24.25	0
People	30	93	1	3	24.25	24.25	0
People	30	93	1	3	24.25	24.25	0
People	30	93	1	3	24.25	24.25	0
People	30	93	1	3	24.25	24.25	0
People	30	93	1	3	24.25	24.25	0
Dog	15	101	1	1	4.788	4.502	1
Dog	15	101	1	1	4.788	4.568	1
Dog	15	101	1	1	4.788	4.788	0
Dog	15	101	1	1	4.788	4.788	0
Dog	15	101	1	1	4.788	4.788	0
Dog	15	101	1	1	4.788	4.788	0
Dog	15	101	1	1	4.788	4.788	0
Dog	15	101	1	1	4.788	4.788	0
Dog	15	101	1	1	4.788	4.788	0
Dog	15	101	1	1	4.788	4.788	0
Dog	15	101	1	1	4.788	4.788	0
Dog	15	101	1	1	4.788	4.788	0
Dog	15	101	1	1	4.788	4.788	0
Dog	15	101	1	1	4.788	4.788	0
Dog	15	101	1	1	4.788	4.788	0
Dog	15	105	1	1	5.357	4.259	1
Dog	15	105	1	1	5.357	5.357	0
Dog	15	105	1	1	5.357	5.357	0
Dog	15	105	1	1	5.357	5.357	0
Dog	15	105	1	1	5.357	5.357	0
Dog	15	105	1	1	5.357	5.357	0
Dog	15	105	1	1	5.357	5.357	0
Dog	15	105	1	1	5.357	5.357	0
Dog	15	105	1	1	5.357	5.357	0
Dog	15	105	1	1	5.357	5.357	0
Dog	15	105	1	1	5.357	5.357	0
Dog	15	105	1	1	5.357	5.357	0
Dog	15	105	1	1	5.357	5.357	0
Dog	15	105	1	1	5.357	5.357	0
Dog	15	105	1	1	5.357	5.357	0
Dog	15	122	1	1	3.663	3.663	0
Dog	15	122	1	1	3.663	3.663	0
Dog	15	122	1	1	3.663	3.663	0
Dog	15	122	1	1	3.663	3.663	0
Dog	15	122	1	1	3.663	3.663	0
Dog	15	122	1	1	3.663	3.663	0
Dog	15	122	1	1	3.663	3.663	0
Dog	15	122	1	1	3.663	3.663	0
Dog	15	122	1	1	3.663	3.663	0
Dog	15	122	1	1	3.663	3.663	0
Dog	15	122	1	1	3.663	3.663	0
Dog	15	122	1	1	3.663	3.663	0
Dog	15	122	1	1	3.663	3.663	0
Dog	15	122	1	1	3.663	3.663	0
Dog	15	122	1	1	3.663	3.663	0
Dog	15	102	1	1	5.086	1.749	1
Dog	15	102	1	1	5.086	2.603	1
Dog	15	102	1	1	5.086	0.06	1
Dog	15	102	1	1	5.086	1	1
Dog	15	102	1	1	5.086	5.086	0
Dog	15	102	1	1	5.086	5.086	0
Dog	15	102	1	1	5.086	5.086	0
Dog	15	102	1	1	5.086	5.086	0
Dog	15	102	1	1	5.086	5.086	0
Dog	15	102	1	1	5.086	5.086	0
Dog	15	102	1	1	5.086	5.086	0
Dog	15	102	1	1	5.086	5.086	0
Dog	15	102	1	1	5.086	5.086	0
Dog	15	102	1	1	5.086	5.086	0
Dog	15	102	1	1	5.086	5.086	0
Dog	15	106	1	1	5.774	4.436	1
Dog	15	106	1	1	5.774	4.641	1
Dog	15	106	1	1	5.774	5.392	1
Dog	15	106	1	1	5.774	5.774	0
Dog	15	106	1	1	5.774	5.774	0
Dog	15	106	1	1	5.774	5.774	0
Dog	15	106	1	1	5.774	5.774	0
Dog	15	106	1	1	5.774	5.774	0
Dog	15	106	1	1	5.774	5.774	0
Dog	15	106	1	1	5.774	5.774	0
Dog	15	106	1	1	5.774	5.774	0
Dog	15	106	1	1	5.774	5.774	0
Dog	15	106	1	1	5.774	5.774	0
Dog	15	106	1	1	5.774	5.774	0
Dog	15	106	1	1	5.774	5.774	0
People	30	2	1	3	25.204	14.687875	1
People	30	2	1	3	25.204	7.595548926	1
People	30	2	1	3	25.204	22.56571715	1
People	30	2	1	3	25.204	1.242048128	1
People	30	2	1	3	25.204	1.001223529	1
People	30	2	1	3	25.204	0.728162567	1
People	30	2	1	3	25.204	20.92791673	1
People	30	2	1	3	25.204	1.4184	1
People	30	2	1	3	25.204	14.10666575	1
People	30	2	1	3	25.204	11.12337037	1
People	30	2	1	3	25.204	9.681747872	1
People	30	2	1	3	25.204	1.547345455	1
People	30	2	1	3	25.204	7.490213904	1
People	30	2	1	3	25.204	25.204	0
People	30	2	1	3	25.204	25.204	0
People	30	2	1	3	25.204	25.204	0
People	30	2	1	3	25.204	25.204	0
People	30	2	1	3	25.204	25.204	0
People	30	2	1	3	25.204	25.204	0
People	30	2	1	3	25.204	25.204	0
People	30	2	1	3	25.204	25.204	0
People	30	2	1	3	25.204	25.204	0
People	30	2	1	3	25.204	25.204	0
People	30	2	1	3	25.204	25.204	0
People	30	2	1	3	25.204	25.204	0
People	30	2	1	3	25.204	25.204	0
People	30	2	1	3	25.204	25.204	0
People	30	2	1	3	25.204	25.204	0
People	30	2	1	3	25.204	25.204	0
People	30	2	1	3	25.204	25.204	0
People	30	45	1	3	22.128	1.153862983	1
People	30	45	1	3	22.128	1.727522652	1
People	30	45	1	3	22.128	2.901016575	1
People	30	45	1	3	22.128	6.412773481	1
People	30	45	1	3	22.128	10.37459195	1
People	30	45	1	3	22.128	11.70840805	1
People	30	45	1	3	22.128	12.53223563	1
People	30	45	1	3	22.128	13.30753405	1
People	30	45	1	3	22.128	11.24652481	1
People	30	45	1	3	22.128	12.20534728	1
People	30	45	1	3	22.128	12.22574776	1
People	30	45	1	3	22.128	16.51782097	1
People	30	45	1	3	22.128	22.128	0
People	30	45	1	3	22.128	22.128	0
People	30	45	1	3	22.128	22.128	0
People	30	45	1	3	22.128	22.128	0
People	30	45	1	3	22.128	22.128	0
People	30	45	1	3	22.128	22.128	0
People	30	45	1	3	22.128	22.128	0
People	30	45	1	3	22.128	22.128	0
People	30	45	1	3	22.128	22.128	0
People	30	45	1	3	22.128	22.128	0
People	30	45	1	3	22.128	22.128	0
People	30	45	1	3	22.128	22.128	0
People	30	45	1	3	22.128	22.128	0
People	30	45	1	3	22.128	22.128	0
People	30	45	1	3	22.128	22.128	0
People	30	45	1	3	22.128	22.128	0
People	30	45	1	3	22.128	22.128	0
People	30	45	1	3	22.128	22.128	0
People	30	80	1	3	30.505	21.78	1
People	30	80	1	3	30.505	4.704025334	1
People	30	80	1	3	30.505	11.99314567	1
People	30	80	1	3	30.505	16.2591774	1
People	30	80	1	3	30.505	16.44156762	1
People	30	80	1	3	30.505	22.53038625	1
People	30	80	1	3	30.505	25.26859084	1
People	30	80	1	3	30.505	0.76917171	1
People	30	80	1	3	30.505	21.747	1
People	30	80	1	3	30.505	21.229	1
People	30	80	1	3	30.505	6.703735849	1
People	30	80	1	3	30.505	16.12740288	1
People	30	80	1	3	30.505	13.14577161	1
People	30	80	1	3	30.505	30.505	0
People	30	80	1	3	30.505	30.505	0
People	30	80	1	3	30.505	30.505	0
People	30	80	1	3	30.505	30.505	0
People	30	80	1	3	30.505	30.505	0
People	30	80	1	3	30.505	30.505	0
People	30	80	1	3	30.505	30.505	0
People	30	80	1	3	30.505	30.505	0
People	30	80	1	3	30.505	30.505	0
People	30	80	1	3	30.505	30.505	0
People	30	80	1	3	30.505	30.505	0
People	30	80	1	3	30.505	30.505	0
People	30	80	1	3	30.505	30.505	0
People	30	80	1	3	30.505	30.505	0
People	30	80	1	3	30.505	30.505	0
People	30	80	1	3	30.505	30.505	0
People	30	80	1	3	30.505	30.505	0
People	30	94	1	3	23.31	0.371623529	1
People	30	94	1	3	23.31	8.007602241	1
People	30	94	1	3	23.31	8.737577031	1
People	30	94	1	3	23.31	13.8142814	1
People	30	94	1	3	23.31	13.38606512	1
People	30	94	1	3	23.31	14.88942558	1
People	30	94	1	3	23.31	21.2213913	1
People	30	94	1	3	23.31	21.72404348	1
People	30	94	1	3	23.31	23.31	1
People	30	94	1	3	23.31	2.875658263	1
People	30	94	1	3	23.31	4.468330532	1
People	30	94	1	3	23.31	5.109823529	1
People	30	94	1	3	23.31	6.304327731	1
People	30	94	1	3	23.31	6.880054227	1
People	30	94	1	3	23.31	7.10664284	1
People	30	94	1	3	23.31	8.971834758	1
People	30	94	1	3	23.31	9.475116478	1
People	30	94	1	3	23.31	0.564411634	1
People	30	94	1	3	23.31	17.31805263	1
People	30	94	1	3	23.31	3.172240572	1
People	30	94	1	3	23.31	4.799558787	1
People	30	94	1	3	23.31	6.63286665	1
People	30	94	1	3	23.31	23.31	0
People	30	94	1	3	23.31	23.31	0
People	30	94	1	3	23.31	23.31	0
People	30	94	1	3	23.31	23.31	0
People	30	94	1	3	23.31	23.31	0
People	30	94	1	3	23.31	23.31	0
People	30	94	1	3	23.31	23.31	0
People	30	94	1	3	23.31	23.31	0
Dog	13	97	1	1	7.02	0.55	1
Dog	13	97	1	1	7.02	6.17	1
Dog	13	97	1	1	7.02	7.02	0
Dog	13	97	1	1	7.02	7.02	0
Dog	13	97	1	1	7.02	7.02	0
Dog	13	97	1	1	7.02	7.02	0
Dog	13	97	1	1	7.02	7.02	0
Dog	13	97	1	1	7.02	7.02	0
Dog	13	97	1	1	7.02	7.02	0
Dog	13	97	1	1	7.02	7.02	0
Dog	13	97	1	1	7.02	7.02	0
Dog	13	97	1	1	7.02	7.02	0
Dog	13	97	1	1	7.02	7.02	0
Dog	13	129	1	1	8.2	8.2	0
Dog	13	129	1	1	8.2	8.2	0
Dog	13	129	1	1	8.2	8.2	0
Dog	13	129	1	1	8.2	8.2	0
Dog	13	129	1	1	8.2	8.2	0
Dog	13	129	1	1	8.2	8.2	0
Dog	13	129	1	1	8.2	8.2	0
Dog	13	129	1	1	8.2	8.2	0
Dog	13	129	1	1	8.2	8.2	0
Dog	13	129	1	1	8.2	8.2	0
Dog	13	129	1	1	8.2	8.2	0
Dog	13	129	1	1	8.2	8.2	0
Dog	13	129	1	1	8.2	8.2	0
Dog	9	124	1	1	6.44	1.18	1
Dog	9	124	1	1	6.44	1.95	1
Dog	9	124	1	1	6.44	2.88	1
Dog	9	124	1	1	6.44	3.15	1
Dog	9	124	1	1	6.44	6.44	0
Dog	9	124	1	1	6.44	6.44	0
Dog	9	124	1	1	6.44	6.44	0
Dog	9	124	1	1	6.44	6.44	0
Dog	9	124	1	1	6.44	6.44	0
Dog	9	130	1	1	9.8	9.8	0
Dog	9	130	1	1	9.8	9.8	0
Dog	9	130	1	1	9.8	9.8	0
Dog	9	130	1	1	9.8	9.8	0
Dog	9	130	1	1	9.8	9.8	0
Dog	9	130	1	1	9.8	9.8	0
Dog	9	130	1	1	9.8	9.8	0
Dog	9	130	1	1	9.8	9.8	0
Dog	9	130	1	1	9.8	9.8	0
Dog	10	98	1	1	8.06	2	1
Dog	10	98	1	1	8.06	8.06	0
Dog	10	98	1	1	8.06	8.06	0
Dog	10	98	1	1	8.06	8.06	0
Dog	10	98	1	1	8.06	8.06	0
Dog	10	98	1	1	8.06	8.06	0
Dog	10	98	1	1	8.06	8.06	0
Dog	10	98	1	1	8.06	8.06	0
Dog	10	98	1	1	8.06	8.06	0
Dog	10	98	1	1	8.06	8.06	0
Dog	10	125	1	1	8.9	6.96	1
Dog	10	125	1	1	8.9	8.06	1
Dog	10	125	1	1	8.9	8.36	1
Dog	10	125	1	1	8.9	8.7	1
Dog	10	125	1	1	8.9	8.9	0
Dog	10	125	1	1	8.9	8.9	0
Dog	10	125	1	1	8.9	8.9	0
Dog	10	125	1	1	8.9	8.9	0
Dog	10	125	1	1	8.9	8.9	0
Dog	10	125	1	1	8.9	8.9	0
Dog	10	95	1	1	8.27	0.82	1
Dog	10	95	1	1	8.27	4.51	1
Dog	10	95	1	1	8.27	8.27	0
Dog	10	95	1	1	8.27	8.27	0
Dog	10	95	1	1	8.27	8.27	0
Dog	10	95	1	1	8.27	8.27	0
Dog	10	95	1	1	8.27	8.27	0
Dog	10	95	1	1	8.27	8.27	0
Dog	10	95	1	1	8.27	8.27	0
Dog	10	95	1	1	8.27	8.27	0
Dog	10	131	1	1	7.53	1.38	1
Dog	10	131	1	1	7.53	7.53	0
Dog	10	131	1	1	7.53	7.53	0
Dog	10	131	1	1	7.53	7.53	0
Dog	10	131	1	1	7.53	7.53	0
Dog	10	131	1	1	7.53	7.53	0
Dog	10	131	1	1	7.53	7.53	0
Dog	10	131	1	1	7.53	7.53	0
Dog	10	131	1	1	7.53	7.53	0
Dog	10	131	1	1	7.53	7.53	0
Dog	10	126	1	1	8.07	1.65	1
Dog	10	126	1	1	8.07	2.1	1
Dog	10	126	1	1	8.07	7.22	1
Dog	10	126	1	1	8.07	7.51	1
Dog	10	126	1	1	8.07	7.85	1
Dog	10	126	1	1	8.07	1.65	1
Dog	10	126	1	1	8.07	2.1	1
Dog	10	126	1	1	8.07	8.07	0
Dog	10	126	1	1	8.07	8.07	0
Dog	10	126	1	1	8.07	8.07	0
Dog	10	132	1	1	9.26	3.09	1
Dog	10	132	1	1	9.26	9.26	0
Dog	10	132	1	1	9.26	9.26	0
Dog	10	132	1	1	9.26	9.26	0
Dog	10	132	1	1	9.26	9.26	0
Dog	10	132	1	1	9.26	9.26	0
Dog	10	132	1	1	9.26	9.26	0
Dog	10	132	1	1	9.26	9.26	0
Dog	10	132	1	1	9.26	9.26	0
Dog	10	132	1	1	9.26	9.26	0
Dog	10	96	1	1	8.21	4.2	1
Dog	10	96	1	1	8.21	5.7	1
Dog	10	96	1	1	8.21	8.21	0
Dog	10	96	1	1	8.21	8.21	0
Dog	10	96	1	1	8.21	8.21	0
Dog	10	96	1	1	8.21	8.21	0
Dog	10	96	1	1	8.21	8.21	0
Dog	10	96	1	1	8.21	8.21	0
Dog	10	96	1	1	8.21	8.21	0
Dog	10	96	1	1	8.21	8.21	0
People	5	46	3	4	14.78	14.78	0
People	5	46	3	4	14.78	14.78	0
People	5	46	3	4	14.78	14.78	0
People	5	46	3	4	14.78	14.78	0
People	5	46	3	4	14.78	14.78	0
People	9	34	3	4	18.4	13.1	1
People	9	34	3	4	18.4	18.4	0
People	9	34	3	4	18.4	18.4	0
People	9	34	3	4	18.4	18.4	0
People	9	34	3	4	18.4	18.4	0
People	9	34	3	4	18.4	18.4	0
People	9	34	3	4	18.4	18.4	0
People	9	34	3	4	18.4	18.4	0
People	9	34	3	4	18.4	18.4	0
People	8	43	3	4	23.7	23.7	0
People	8	43	3	4	23.7	23.7	0
People	8	43	3	4	23.7	23.7	0
People	8	43	3	4	23.7	23.7	0
People	8	43	3	4	23.7	23.7	0
People	8	43	3	4	23.7	23.7	0
People	8	43	3	4	23.7	23.7	0
People	8	43	3	4	23.7	23.7	0
People	9	47	3	4	16.8	16.8	0
People	9	47	3	4	16.8	16.8	0
People	9	47	3	4	16.8	16.8	0
People	9	47	3	4	16.8	16.8	0
People	9	47	3	4	16.8	16.8	0
People	9	47	3	4	16.8	16.8	0
People	9	47	3	4	16.8	16.8	0
People	9	47	3	4	16.8	16.8	0
People	9	47	3	4	16.8	16.8	0
People	8	41	3	4	18.1	18.1	0
People	8	41	3	4	18.1	18.1	0
People	8	41	3	4	18.1	18.1	0
People	8	41	3	4	18.1	18.1	0
People	8	41	3	4	18.1	18.1	0
People	8	41	3	4	18.1	18.1	0
People	8	41	3	4	18.1	18.1	0
People	8	41	3	4	18.1	18.1	0
People	6	50	3	4	23.7	1	1
People	6	50	3	4	23.7	23.7	0
People	6	50	3	4	23.7	23.7	0
People	6	50	3	4	23.7	23.7	0
People	6	50	3	4	23.7	23.7	0
People	6	50	3	4	23.7	23.7	0
People	3	52	3	4	20.9	20.9	0
People	3	52	3	4	20.9	20.9	0
People	3	52	3	4	20.9	20.9	0
People	7	31	3	4	11.5	4.9	1
People	7	31	3	4	11.5	11.5	0
People	7	31	3	4	11.5	11.5	0
People	7	31	3	4	11.5	11.5	0
People	7	31	3	4	11.5	11.5	0
People	7	31	3	4	11.5	11.5	0
People	7	31	3	4	11.5	11.5	0
People	7	38	3	4	15.6	15.6	0
People	7	38	3	4	15.6	15.6	0
People	7	38	3	4	15.6	15.6	0
People	7	38	3	4	15.6	15.6	0
People	7	38	3	4	15.6	15.6	0
People	7	38	3	4	15.6	15.6	0
People	7	38	3	4	15.6	15.6	0
People	9	13	3	4	19	19	0
People	9	13	3	4	19	19	0
People	9	13	3	4	19	19	0
People	9	13	3	4	19	19	0
People	9	13	3	4	19	19	0
People	9	13	3	4	19	19	0
People	9	13	3	4	19	19	0
People	9	13	3	4	19	19	0
People	9	13	3	4	19	19	0
People	3	10	3	4	16.7	16.7	0
People	3	10	3	4	16.7	16.7	0
People	3	10	3	4	16.7	16.7	0
People	4	26	3	4	10.06	5.23	1
People	4	26	3	4	10.06	5.71	1
People	4	26	3	4	10.06	10.06	0
People	4	26	3	4	10.06	10.06	0
People	7	29	3	4	24	24	0
People	7	29	3	4	24	24	0
People	7	29	3	4	24	24	0
People	7	29	3	4	24	24	0
People	7	29	3	4	24	24	0
People	7	29	3	4	24	24	0
People	7	29	3	4	24	24	0
People	1	9	3	4	24.38	24.38	0
People	2	16	3	4	23.7	23.7	0
People	2	16	3	4	23.7	23.7	0
People	2	39	3	4	7.59	7.59	0
People	2	39	3	4	7.59	2.6	1
People	3	40	3	4	24.87	24.87	0
People	3	40	3	4	24.87	24.87	0
People	3	40	3	4	24.87	24.87	0
People	2	57	3	4	9.86	9.86	0
People	2	57	3	4	9.86	9.86	0
People	3	75	3	4	14.61	14.61	0
People	3	75	3	4	14.61	14.61	0
People	3	75	3	4	14.61	14.61	0
People	3	90	3	4	16.19	10.3	1
People	3	90	3	4	16.19	16.19	0
People	3	90	3	4	16.19	9.3	1
People	3	91	3	4	11.89	11.89	0
People	3	91	3	4	11.89	11.89	0
People	3	91	3	4	11.89	11.89	0
People	1	84	1	3	12.56	12.56	0
People	2	83	1	3	12.43	12.43	0
People	2	83	1	3	12.43	12.43	0
People	4	92	1	3	10.59	10.59	0
People	4	92	1	3	10.59	10.59	0
People	4	92	1	3	10.59	10.59	0
People	4	92	1	3	10.59	10.59	0
People	3	89	1	3	7.76	7.76	0
People	3	89	1	3	7.76	7.76	0
People	3	89	1	3	7.76	7.76	0
People	1	88	1	3	12	12	0
People	3	87	1	3	8.74	8.74	0
People	3	87	1	3	8.74	8.74	0
People	3	87	1	3	8.74	8.74	0
People	4	85	1	3	8.39	8.39	0
People	4	85	1	3	8.39	8.39	0
People	4	85	1	3	8.39	8.39	0
People	4	85	1	3	8.39	8.39	0
People	1	86	1	3	8.17	8.17	0
Dog	2	109	1	1	5.18	5.18	0
Dog	5	107	1	1	10.4	0.23	1
Dog	4	135	3	2	11.77	11.77	0
Dog	4	135	3	2	11.77	11.77	0
Dog	4	113	1	1	9.92	9.92	0
Dog	5	107	1	1	10.4	10.4	0
Dog	2	118	1	1	2.15	1.95	1
Dog	4	113	1	1	9.92	9.92	0
Dog	3	119	1	1	6.99	2.3	1
Dog	2	114	1	1	3.87	3.87	0
Dog	4	115	1	1	3.32	3.32	0
Dog	2	111	1	1	6.47	6.47	0
Dog	3	119	1	1	6.99	3.7	1
Dog	4	66	3	2	10.84	10.84	0
Dog	5	107	1	1	10.4	9.5	1
Dog	3	116	1	1	7.04	7.04	0
Dog	2	109	1	1	5.18	5.18	0
Dog	5	107	1	1	10.4	10.4	0
Dog	4	115	1	1	3.32	3.32	0
Dog	4	113	1	1	9.92	9.92	0
Dog	4	113	1	1	8.61	0.14	1
Dog	3	116	1	1	7.04	7.04	0
Dog	1	112	1	1	5.16	5.16	0
Dog	5	107	1	1	10.4	10.4	0
Dog	3	116	1	1	7.04	7.04	0
Dog	4	115	1	1	3.32	3.32	0
Dog	2	118	1	1	2.15	1.3	1
Dog	2	51	1	1	4.07	4.07	0
Dog	2	51	1	1	4.07	4.07	0
Dog	1	108	1	1	4.51	0.6	1
Dog	4	115	1	1	3.32	3.32	0
Dog	4	66	3	2	10.84	10.84	0
Dog	4	135	3	2	11.77	11.77	0
Dog	3	63	1	1	5.48	5.48	0
Dog	2	117	1	1	4.02	4.02	0
Dog	1	110	1	1	5.6	5.6	0
Dog	2	111	1	1	6.47	6.47	0
Dog	2	114	1	1	3.87	3.87	0
Dog	2	117	1	1	4.02	4.02	0
Dog	2	53	1	1	5.14	5.14	0
Dog	2	123	1	1	4.84	4.84	0
Dog	4	66	3	2	10.84	1.9	1
Dog	3	63	1	1	5.48	5.48	0
Dog	3	63	1	1	5.48	5.48	0
Dog	4	66	3	2	10.84	10.84	0
Dog	2	53	1	1	5.14	5.14	0
Dog	3	136	3	2	11.92	11.92	0
Dog	4	135	3	2	11.77	11.77	0
Dog	3	119	1	1	6.99	3.2	1
Dog	2	123	1	1	4.84	4.84	0
Dog	2	67	3	2	2.07	2.07	0
Dog	2	67	3	2	2.07	2.07	0
Dog	3	136	3	2	11.92	11.92	0
Dog	3	136	3	2	11.92	11.92	0
Dog	6	71	1	1	11.58	11.58	0
Dog	6	71	1	1	11.58	11.58	0
Dog	6	71	1	1	11.58	11.58	0
Dog	3	127	1	1	6.78	6.78	0
Dog	3	127	1	1	6.78	6.78	0
Dog	6	71	1	1	11.58	11.58	0
Dog	6	71	1	1	11.58	11.58	0
Dog	6	71	1	1	11.58	11.58	0
Dog	3	127	1	1	6.78	6.78	0
Dog	3	56	3	2	13.1	9.4	1
Dog	3	56	3	2	13.1	13.1	0
Dog	3	56	3	2	13.1	13.1	0
Dog	5	18	3	2	10.5	10.5	0
Dog	5	18	3	2	10.5	10.5	0
Dog	5	18	3	2	10.5	10.5	0
Dog	5	18	3	2	10.5	10.5	0
Dog	5	18	3	2	10.5	10.5	0
Dog	4	12	3	2	5.19	5.19	0
Dog	4	12	3	2	5.19	5.19	0
Dog	4	12	3	2	5.19	5.19	0
Dog	4	12	3	2	5.19	5.19	0
Dog	4	17	3	2	12.59	12.59	0
Dog	4	17	3	2	12.59	12.59	0
Dog	4	17	3	2	12.59	12.59	0
Dog	4	17	3	2	12.59	12.59	0
Dog	4	21	3	2	10.86	10.86	0
Dog	4	21	3	2	10.86	10.86	0
Dog	4	21	3	2	10.86	10.86	0
Dog	4	21	3	2	10.86	10.86	0
Dog	4	25	3	2	6.37	6.37	0
Dog	4	25	3	2	6.37	6.37	0
Dog	4	25	3	2	6.37	6.37	0
Dog	4	25	3	2	6.37	6.37	0
Dog	2	27	3	2	10.06	9.59	1
Dog	2	27	3	2	10.06	10.06	0
Dog	5	36	3	2	8.1	5.62	1
Dog	5	36	3	2	8.1	8.1	0
Dog	5	36	3	2	8.1	8.1	0
Dog	5	36	3	2	8.1	8.1	0
Dog	5	36	3	2	8.1	8.1	0
Dog	7	42	3	2	5.5	5.5	0
Dog	7	42	3	2	5.5	5.5	0
Dog	7	42	3	2	5.5	5.5	0
Dog	7	42	3	2	5.5	5.5	0
Dog	7	42	3	2	5.5	5.5	0
Dog	7	42	3	2	5.5	5.5	0
Dog	7	42	3	2	5.5	5.5	0
Dog	2	3	3	2	9.9	9.9	0
Dog	2	3	3	2	9.9	9.9	0
Dog	1	4	3	2	10.3	10.3	0
Dog	7	5	3	2	15.4	15.4	0
Dog	7	5	3	2	15.4	15.4	0
Dog	7	5	3	2	15.4	15.4	0
Dog	7	5	3	2	15.4	15.4	0
Dog	7	5	3	2	15.4	9.2	1
Dog	7	5	3	2	15.4	8.4	1
Dog	7	5	3	2	15.4	15.4	0
Dog	4	6	3	2	12.1	12.1	0
Dog	4	6	3	2	12.1	3.9	1
Dog	4	6	3	2	12.1	12.1	0
Dog	4	6	3	2	12.1	1.6	1
Dog	1	7	3	2	13.2	13.2	0
Dog	1	8	3	2	14.5	14.5	0
Dog	3	11	3	2	12.8	12.8	0
Dog	3	11	3	2	12.8	12.8	0
Dog	3	11	3	2	12.8	12.8	0
Dog	2	14	3	2	14.6	14.6	0
Dog	2	14	3	2	14.6	14.6	0
Dog	2	15	3	2	10.1	10.1	0
Dog	2	15	3	2	10.1	10.1	0
Dog	5	19	3	2	17	17	0
Dog	5	19	3	2	17	17	0
Dog	5	19	3	2	17	17	0
Dog	5	19	3	2	17	17	0
Dog	5	19	3	2	17	17	0
Dog	3	20	3	2	4.9	4.9	0
Dog	3	20	3	2	4.9	4.9	0
Dog	3	20	3	2	4.9	4.9	0
Dog	4	22	3	2	15.6	15.6	0
Dog	4	22	3	2	15.6	15.6	0
Dog	4	22	3	2	15.6	15.6	0
Dog	4	22	3	2	15.6	15.6	0
Dog	4	23	3	2	9.7	9.7	0
Dog	4	23	3	2	9.7	3.8	1
Dog	4	23	3	2	9.7	9.7	0
Dog	4	23	3	2	9.7	9.7	0
Dog	3	24	3	2	14.9	14.9	0
Dog	3	24	3	2	14.9	14.9	0
Dog	3	24	3	2	14.9	14.9	0
Dog	1	28	3	2	10.7	10.7	0
Dog	3	30	3	2	11.7	11.7	0
Dog	3	30	3	2	11.7	11.7	0
Dog	3	30	3	2	11.7	2.4	1
Dog	3	32	3	2	8.6	8.6	0
Dog	3	32	3	2	8.6	8.6	0
Dog	3	32	3	2	8.6	8.6	0
Dog	1	33	3	2	15.3	15.3	0
Dog	1	35	3	2	10.2	10.2	0
Dog	3	37	3	2	13.6	13.6	0
Dog	3	37	3	2	13.6	13.6	0
Dog	3	37	3	2	13.6	13.6	0
Dog	5	48	3	2	12	12	0
Dog	5	48	3	2	12	12	0
Dog	5	48	3	2	12	12	0
Dog	5	48	3	2	12	12	0
Dog	5	48	3	2	12	12	0
Dog	1	49	1	1	6.8	2.4	1
Dog	1	54	1	1	5	5	0
Dog	1	55	1	1	6.5	6.5	0
Dog	1	58	1	1	7.8	7.8	0
Dog	3	59	1	1	5.7	5.7	0
Dog	3	59	1	1	5.8	5.8	0
Dog	3	59	1	1	5.8	5.8	0
Dog	1	60	1	1	5.8	5.8	0
Dog	1	61	1	1	6.4	6.4	0
Dog	5	62	1	1	6.4	6.4	0
Dog	5	62	1	1	6.4	6.4	0
Dog	5	62	1	1	6.4	6.4	0
Dog	5	62	1	1	6.4	6.4	0
Dog	5	62	1	1	6.4	1	1
Dog	1	64	1	1	7.1	7.1	0
Dog	1	65	1	1	4.9	4.9	0
Dog	1	68	1	1	4.4	4.4	0
Dog	1	69	1	1	4.4	4.4	0
Dog	3	70	1	1	4.5	4.5	0
Dog	3	70	1	1	4.5	4.5	0
Dog	3	70	1	1	4.5	4.5	0
Dog	2	72	1	1	5.1	5.1	0
Dog	2	72	1	1	5.1	5.1	0
Dog	3	73	3	2	18.8	18.8	0
Dog	3	73	3	2	18.8	18.8	0
Dog	3	73	3	2	18.8	18.8	0
Dog	3	74	3	2	19.1	19.1	0
Dog	3	74	3	2	19.1	19.1	0
Dog	3	74	3	2	19.1	19.1	0
Dog	1	76	1	1	5.5	0.1	1
Dog	4	77	1	1	8.7	8.7	0
Dog	4	77	1	1	8.7	8.7	0
Dog	4	77	1	1	8.7	8.7	0
Dog	4	77	1	1	8.7	0.3	1
Dog	1	78	3	2	11.4	11.4	0
Dog	2	81	1	1	4.7	4.7	0
Dog	2	81	1	1	4.7	4.7	0
Dog	1	82	1	1	5.3	5.3	0
Dog	3	128	1	1	7.2	7.2	0
Dog	3	128	1	1	7.2	5.9	1
Dog	3	128	1	1	7.2	4.9	1
Dog	2	133	3	2	13.9	13.9	0
Dog	2	133	3	2	13.9	0.6	1
Dog	2	134	3	2	9.8	9.8	0
Dog	2	134	3	2	9.8	4.7	1
Dog	2	137	3	2	11.1	11.1	0
Dog	2	137	3	2	11.1	11.1	0
Dog	5	138	3	2	9.9	9.9	0
Dog	5	138	3	2	9.9	9.9	0
Dog	5	138	3	2	9.9	9.9	0
Dog	5	138	3	2	9.9	9.9	0
Dog	5	138	3	2	9.9	9.9	0
Dog	2	139	3	2	12.2	12.2	0
Dog	2	139	3	2	12.2	6.5	1
Dog	7	140	3	2	8.9	8.9	0
Dog	7	140	3	2	8.9	8.9	0
Dog	7	140	3	2	8.9	8.9	0
Dog	7	140	3	2	8.9	8.9	0
Dog	7	140	3	2	8.9	8.9	0
Dog	7	140	3	2	8.9	8.9	0
Dog	7	140	3	2	8.9	8.9	0
Dog	5	141	3	2	12.3	12.3	0
Dog	5	141	3	2	12.3	6.2	1
Dog	5	141	3	2	12.3	12.3	0
Dog	5	141	3	2	12.3	12.3	0
Dog	5	141	3	2	12.3	5.4	1
Dog	3	142	3	2	14	14	0
Dog	3	142	3	2	14	14	0
Dog	3	142	3	2	14	14	0
