# Supplementary material for: Detecting rare carnivores using scats: Implications for monitoring a fox incursion into Tasmania
Source: Ecol Evol. 2017 Dec 5;8(1):732–43. doi: 10.1002/ece3.3694 (PMC5756840; doi:10.1002/ece3.3694)
Supplement: Supplementary file 6 [file ECE3-8-732-s006.R]

#
# JAGS survivial models used to estimate scat detection rates
# 


library(readr)
library(jagsUI)
library(loo)

Data<- read_csv("scat_detection_data.csv")

n<- nrow(Data)
distance<- Data$distance
distance_cens<- Data$total.distance
censored<- 1 - Data$found
distance[censored==1]<- NA

nsites<- max(Data$site)

combo<- Data %>% group_by(site,group,grid) %>% summarise(n=n())
gsite<- combo$group
grid<- combo$grid
grid[grid==3]<- 2  

nscats<- combo$n
#--------------------------------------------------------------------

data<- list(n=nrow(Data),nsites=nsites,site=Data$site,distance_cens=distance_cens, 
            censored=censored, distance=distance,gsite=gsite,grid=grid,nscats=nscats,dist2=Data$distance)


#----------------------------------
# Exponential survival model
#----------------------------------

inits<- function(){
  list(beta=rnorm(4),sig.site=runif(2))
}

params<- c("beta","sig.site","ll")

modelFilename = 'BayesDetect.txt'
cat('
    model{
    for(i in 1:n) {
    
    censored[i] ~ dinterval(distance[i],distance_cens[i])
    distance[i] ~ dexp(lam[i])  
    log(lam[i])<- alpha[site[i]]     
    ll[i]<- (1-censored[i])*log(lam[i]) - lam[i]*dist2[i]
    }
    
    for(j in 1:nsites) {
    alpha[j] ~ dnorm(beta[gsite[j]] + log(nscats[j]),  tau.site[grid[j]]) 
    }
    
    for(j in 1:4) {
    beta[j] ~ dnorm(0, 0.1)
    }
    
    
    
    for(j in 1:2) {
    tau.site[j]<- 1/(sig.site[j]*sig.site[j])
    sig.site[j] ~ dunif(0,20)
    }
    
    
}', fill=TRUE, file=modelFilename)

# Increase number of samples below for inference
ni<- 2000
nb<- 1900
nt<- 1

fit1 = jags(data, inits, params, model.file=modelFilename,n.chains=3,
            n.iter=ni, n.burnin=nb, n.thin=nt, parallel = F)

print(fit1,digits=4)

# WAIC - uses the loo package
fit1_ll<- fit1$sims.list$ll
fit1.loo<- waic(fit1_ll)


#----------------------------------
# Weibull survival model
#----------------------------------

inits<- function(){
  list(beta=rnorm(4), sig.site=runif(2), r=rep(1,4))
}


params<- c("beta","sig.site","r","ll")

modelFilename = 'BayesDetect.txt'
cat('
    model{
    for(i in 1:n) {
    
    censored[i] ~ dinterval(distance[i],distance_cens[i])
    distance[i] ~ dweib(gam[site[i]],lam[i])  
    log(lam[i])<- alpha[site[i]]
    ll1[i]<- log(lam[i]) + (gam[site[i]]-1)*log(dist2[i]) + log(gam[site[i]])
    ll2[i]<- lam[i]*pow(dist2[i],gam[site[i]])
    ll[i]<- (1-censored[i])*ll1[i] - ll2[i]
    }
    
    for(j in 1:nsites) {
    alpha[j] ~ dnorm(beta[gsite[j]] + log(nscats[j]), tau.site[grid[j]])
    gam[j] <- r[gsite[j]]
    }
    
    for(j in 1:4) {
    beta[j] ~ dnorm(0, 0.1)
    r[j] ~ dgamma(1.0, 0.1)   
    }
    
    for(j in 1:2) {
    tau.site[j]<- 1/(sig.site[j]*sig.site[j])
    sig.site[j] ~ dunif(0,20)
    }
    
    }
    ', fill=TRUE, file=modelFilename)


ni<- 2000
nb<- 1900
nt<- 1

fit2 = jags(data, inits, params, model.file=modelFilename,n.chains=3,
            n.iter=ni, n.burnin=nb, n.thin=nt, parallel=F)

print(fit2,digits=4)


fit2_ll<- fit2$sims.list$ll
fit2.loo<- waic(fit2_ll)


compare(fit2.loo,fit1.loo)
